# Supplementary material for: Deep mitigation of CO2 and non-CO2 greenhouse gases toward 1.5 °C and 2 °C futures
Source: Nat Commun. 2021 Oct 29;12:6245. doi: 10.1038/s41467-021-26509-z (PMC8556229; doi:10.1038/s41467-021-26509-z)
Supplement: Supplementary file 2 — Source Data [file 41467_2021_26509_MOESM2_ESM.zip]

Archive with 35 entries (30 files):
- Map_reproduce/
- Map_reproduce/helper.R
- __MACOSX/
- __MACOSX/Map_reproduce/
- __MACOSX/Map_reproduce/._helper.R
- Map_reproduce/Fig 3d nonCO2 reductions 2050.png
- __MACOSX/Map_reproduce/._Fig 3d nonCO2 reductions 2050.png
- Map_reproduce/04_R_total_gwp_dif.csv
- Map_reproduce/Fig3_reproduce.R
- __MACOSX/Map_reproduce/._Fig3_reproduce.R
- Map_reproduce/data/
- Map_reproduce/data/map_424.dbf
- __MACOSX/Map_reproduce/data/
- __MACOSX/Map_reproduce/data/._map_424.dbf
- Map_reproduce/data/reg32_spart.shp
- __MACOSX/Map_reproduce/data/._reg32_spart.shp
- Map_reproduce/data/reg32_spart.shx
- __MACOSX/Map_reproduce/data/._reg32_spart.shx
- Map_reproduce/data/mapdata.rds
- __MACOSX/Map_reproduce/data/._mapdata.rds
- Map_reproduce/data/basin_to_country_mapping.csv
- __MACOSX/Map_reproduce/data/._basin_to_country_mapping.csv
- Map_reproduce/data/GCAM_region_names.csv
- __MACOSX/Map_reproduce/data/._GCAM_region_names.csv
- Map_reproduce/data/map_424.shx
- __MACOSX/Map_reproduce/data/._map_424.shx
- Map_reproduce/data/reg32_spart.dbf
- __MACOSX/Map_reproduce/data/._reg32_spart.dbf
- Map_reproduce/data/map_424.shp
- __MACOSX/Map_reproduce/data/._map_424.shp
- Map_reproduce/data/reg32_spart.prj
- __MACOSX/Map_reproduce/data/._reg32_spart.prj
- Map_reproduce/data/map_424.prj
- __MACOSX/Map_reproduce/data/._map_424.prj
- __MACOSX/Map_reproduce/._data
