# Supplementary material for: Deep mitigation of CO2 and non-CO2 greenhouse gases toward 1.5 °C and 2 °C futures
Source: Nat Commun. 2021 Oct 29;12:6245. doi: 10.1038/s41467-021-26509-z (PMC8556229; doi:10.1038/s41467-021-26509-z)
Supplement: Supplementary file 2 — Source Data [file 41467_2021_26509_MOESM2_ESM.zip › Map_reproduce/04_R_total_gwp_dif.csv]

scenario	region	Year	dif
R_CAP_60_n8	Africa_Eastern	2050	-0.207947736214796
R_CAP_60_n8	Africa_Eastern	2100	-0.662571642587472
R_CAP_60_n8	Africa_Northern	2050	-0.0174563995164768
R_CAP_60_n8	Africa_Northern	2100	-0.0602888889513714
R_CAP_60_n8	Africa_Southern	2050	-0.291041246501492
R_CAP_60_n8	Africa_Southern	2100	-0.905421898759632
R_CAP_60_n8	Africa_Western	2050	-0.322959806695227
R_CAP_60_n8	Africa_Western	2100	-1.35399626168491
R_CAP_60_n8	Argentina	2050	-0.0271768755807708
R_CAP_60_n8	Argentina	2100	-0.0923294626894663
R_CAP_60_n8	Australia_NZ	2050	-0.0682457428264866
R_CAP_60_n8	Australia_NZ	2100	-0.234555629234575
R_CAP_60_n8	Brazil	2050	-0.150817954629901
R_CAP_60_n8	Brazil	2100	-0.311145980773433
R_CAP_60_n8	Canada	2050	-0.049401063228128
R_CAP_60_n8	Canada	2100	-0.124092420293892
R_CAP_60_n8	Central America and Caribbean	2050	-0.0213945738197151
R_CAP_60_n8	Central America and Caribbean	2100	-0.0343373918370837
R_CAP_60_n8	Central Asia	2050	-0.0550058315786239
R_CAP_60_n8	Central Asia	2100	-0.123858489079458
R_CAP_60_n8	China	2050	-0.19162483524051
R_CAP_60_n8	China	2100	-0.165995920850781
R_CAP_60_n8	Colombia	2050	0.00088658487589055
R_CAP_60_n8	Colombia	2100	-0.0101260771146008
R_CAP_60_n8	EU-12	2050	-0.0288053179557606
R_CAP_60_n8	EU-12	2100	-0.0554349103383603
R_CAP_60_n8	EU-15	2050	-0.099393603125584
R_CAP_60_n8	EU-15	2100	-0.237023973892727
R_CAP_60_n8	Europe_Eastern	2050	-0.059052373685754
R_CAP_60_n8	Europe_Eastern	2100	-0.113536561433551
R_CAP_60_n8	Europe_Non_EU	2050	-0.011062957229874
R_CAP_60_n8	Europe_Non_EU	2100	0.00308552734072612
R_CAP_60_n8	European Free Trade Association	2050	-0.00677119014295519
R_CAP_60_n8	European Free Trade Association	2100	-0.0240239347185735
R_CAP_60_n8	India	2050	-0.0759675725034274
R_CAP_60_n8	India	2100	-0.216564629870087
R_CAP_60_n8	Indonesia	2050	-0.0350953405860408
R_CAP_60_n8	Indonesia	2100	-0.0882640724600726
R_CAP_60_n8	Japan	2050	-0.00711546050303097
R_CAP_60_n8	Japan	2100	0.0286558703606491
R_CAP_60_n8	Mexico	2050	-0.0218087381141086
R_CAP_60_n8	Mexico	2100	-0.0899631532641287
R_CAP_60_n8	Middle East	2050	-0.00789604976168778
R_CAP_60_n8	Middle East	2100	-0.0244838188341436
R_CAP_60_n8	Pakistan	2050	-0.00084597838984013
R_CAP_60_n8	Pakistan	2100	0.00961180563180974
R_CAP_60_n8	Russia	2050	-0.196736052677031
R_CAP_60_n8	Russia	2100	-0.381615562035035
R_CAP_60_n8	South Africa	2050	-0.0410090587670144
R_CAP_60_n8	South Africa	2100	-0.0668192265985831
R_CAP_60_n8	South America_Northern	2050	-0.0456689012017198
R_CAP_60_n8	South America_Northern	2100	-0.300216092915674
R_CAP_60_n8	South America_Southern	2050	-0.0216822722907499
R_CAP_60_n8	South America_Southern	2100	-0.0795454232542641
R_CAP_60_n8	South Asia	2050	-0.189268158126299
R_CAP_60_n8	South Asia	2100	-0.545925766248513
R_CAP_60_n8	South Korea	2050	1.40469051614772e-05
R_CAP_60_n8	South Korea	2100	0.0185339302091198
R_CAP_60_n8	Southeast Asia	2050	-0.174593390394999
R_CAP_60_n8	Southeast Asia	2100	-0.319478115207099
R_CAP_60_n8	Taiwan	2050	-0.00617534430304535
R_CAP_60_n8	Taiwan	2100	-0.00692433271240883
R_CAP_60_n8	USA	2050	-0.226152599803108
R_CAP_60_n8	USA	2100	-0.594077708062702
R_CAP_75_n0	Africa_Eastern	2050	-0.140894581282028
R_CAP_75_n0	Africa_Eastern	2100	-0.544188754758623
R_CAP_75_n0	Africa_Northern	2050	-0.00839647894472634
R_CAP_75_n0	Africa_Northern	2100	-0.0306469007515965
R_CAP_75_n0	Africa_Southern	2050	-0.237532129840408
R_CAP_75_n0	Africa_Southern	2100	-0.83109379360913
R_CAP_75_n0	Africa_Western	2050	-0.231770055019234
R_CAP_75_n0	Africa_Western	2100	-1.17681064139696
R_CAP_75_n0	Argentina	2050	-0.0150289064349442
R_CAP_75_n0	Argentina	2100	-0.0713995034283513
R_CAP_75_n0	Australia_NZ	2050	-0.0569392432376707
R_CAP_75_n0	Australia_NZ	2100	-0.182628258668913
R_CAP_75_n0	Brazil	2050	-0.123338996829027
R_CAP_75_n0	Brazil	2100	-0.283371678953604
R_CAP_75_n0	Canada	2050	-0.0306560721319138
R_CAP_75_n0	Canada	2100	-0.0936770752816326
R_CAP_75_n0	Central America and Caribbean	2050	-0.0138783180011827
R_CAP_75_n0	Central America and Caribbean	2100	-0.0248791817360057
R_CAP_75_n0	Central Asia	2050	-0.041097690355163
R_CAP_75_n0	Central Asia	2100	-0.0989448417050639
R_CAP_75_n0	China	2050	-0.214755124866125
R_CAP_75_n0	China	2100	-0.157979704085813
R_CAP_75_n0	Colombia	2050	-0.000479832829983678
R_CAP_75_n0	Colombia	2100	-0.00284361190957436
R_CAP_75_n0	EU-12	2050	-0.0196401889605234
R_CAP_75_n0	EU-12	2100	-0.0462060360263646
R_CAP_75_n0	EU-15	2050	-0.0668711120667821
R_CAP_75_n0	EU-15	2100	-0.182516252755771
R_CAP_75_n0	Europe_Eastern	2050	-0.0471594098793325
R_CAP_75_n0	Europe_Eastern	2100	-0.094103994203402
R_CAP_75_n0	Europe_Non_EU	2050	-0.0134225095150307
R_CAP_75_n0	Europe_Non_EU	2100	0.00893996078577064
R_CAP_75_n0	European Free Trade Association	2050	-0.00433944539811777
R_CAP_75_n0	European Free Trade Association	2100	-0.0180421768401399
R_CAP_75_n0	India	2050	-0.0644447743684169
R_CAP_75_n0	India	2100	-0.174537552882029
R_CAP_75_n0	Indonesia	2050	-0.0262841400964398
R_CAP_75_n0	Indonesia	2100	-0.0719633202286486
R_CAP_75_n0	Japan	2050	-0.00696815438235646
R_CAP_75_n0	Japan	2100	0.0351231214811342
R_CAP_75_n0	Mexico	2050	-0.0102187883797192
R_CAP_75_n0	Mexico	2100	-0.0701148542006902
R_CAP_75_n0	Middle East	2050	0.00487929172041857
R_CAP_75_n0	Middle East	2100	-0.0346180062064825
R_CAP_75_n0	Pakistan	2050	-0.00429441989131718
R_CAP_75_n0	Pakistan	2100	0.00959398110063781
R_CAP_75_n0	Russia	2050	-0.152419862949767
R_CAP_75_n0	Russia	2100	-0.329603486136132
R_CAP_75_n0	South Africa	2050	-0.0349543923006104
R_CAP_75_n0	South Africa	2100	-0.0545340889022089
R_CAP_75_n0	South America_Northern	2050	-0.0184290599756375
R_CAP_75_n0	South America_Northern	2100	-0.134910896099575
R_CAP_75_n0	South America_Southern	2050	-0.0132845469792885
R_CAP_75_n0	South America_Southern	2100	-0.0619753706725555
R_CAP_75_n0	South Asia	2050	-0.119812958564281
R_CAP_75_n0	South Asia	2100	-0.491988358125793
R_CAP_75_n0	South Korea	2050	-0.00124554317584098
R_CAP_75_n0	South Korea	2100	0.0123699188711997
R_CAP_75_n0	Southeast Asia	2050	-0.150253081517072
R_CAP_75_n0	Southeast Asia	2100	-0.249623562964784
R_CAP_75_n0	Taiwan	2050	-0.00545698489167201
R_CAP_75_n0	Taiwan	2100	-0.00643870966481534
R_CAP_75_n0	USA	2050	-0.159312066214253
R_CAP_75_n0	USA	2100	-0.475829123571895
R_MAC_60_n8	Africa_Eastern	2050	-0.293941798726578
R_MAC_60_n8	Africa_Eastern	2100	-0.974442113599795
R_MAC_60_n8	Africa_Northern	2050	-0.171813123262653
R_MAC_60_n8	Africa_Northern	2100	-0.300646600553002
R_MAC_60_n8	Africa_Southern	2050	-0.351960902588391
R_MAC_60_n8	Africa_Southern	2100	-1.14730843750603
R_MAC_60_n8	Africa_Western	2050	-0.53682842926137
R_MAC_60_n8	Africa_Western	2100	-2.76253396165099
R_MAC_60_n8	Argentina	2050	-0.077132873308612
R_MAC_60_n8	Argentina	2100	-0.171072785225078
R_MAC_60_n8	Australia_NZ	2050	-0.130059210316812
R_MAC_60_n8	Australia_NZ	2100	-0.345269137110366
R_MAC_60_n8	Brazil	2050	-0.275316399446512
R_MAC_60_n8	Brazil	2100	-0.490585429844024
R_MAC_60_n8	Canada	2050	-0.100620353816684
R_MAC_60_n8	Canada	2100	-0.198060687078212
R_MAC_60_n8	Central America and Caribbean	2050	-0.0880618472708395
R_MAC_60_n8	Central America and Caribbean	2100	-0.16045341354214
R_MAC_60_n8	Central Asia	2050	-0.137893212904333
R_MAC_60_n8	Central Asia	2100	-0.215415905402796
R_MAC_60_n8	China	2050	-0.815450799118149
R_MAC_60_n8	China	2100	-0.638731330162801
R_MAC_60_n8	Colombia	2050	-0.0369241915112224
R_MAC_60_n8	Colombia	2100	-0.0702180537974538
R_MAC_60_n8	EU-12	2050	-0.0764284853631425
R_MAC_60_n8	EU-12	2100	-0.106802102851268
R_MAC_60_n8	EU-15	2050	-0.320761360666134
R_MAC_60_n8	EU-15	2100	-0.51038548964907
R_MAC_60_n8	Europe_Eastern	2050	-0.110948195278381
R_MAC_60_n8	Europe_Eastern	2100	-0.162915998355328
R_MAC_60_n8	Europe_Non_EU	2050	-0.0723419305627649
R_MAC_60_n8	Europe_Non_EU	2100	-0.0715382720143243
R_MAC_60_n8	European Free Trade Association	2050	-0.0160358668498661
R_MAC_60_n8	European Free Trade Association	2100	-0.0434347734543369
R_MAC_60_n8	India	2050	-0.415963810233883
R_MAC_60_n8	India	2100	-1.18920123083132
R_MAC_60_n8	Indonesia	2050	-0.261979195561876
R_MAC_60_n8	Indonesia	2100	-0.426578095394505
R_MAC_60_n8	Japan	2050	-0.0469567783083222
R_MAC_60_n8	Japan	2100	-0.0362842620030319
R_MAC_60_n8	Mexico	2050	-0.103415267288103
R_MAC_60_n8	Mexico	2100	-0.234690358209342
R_MAC_60_n8	Middle East	2050	-0.511693505440342
R_MAC_60_n8	Middle East	2100	-0.718224492634814
R_MAC_60_n8	Pakistan	2050	-0.0791452256594258
R_MAC_60_n8	Pakistan	2100	-0.185138406147182
R_MAC_60_n8	Russia	2050	-0.387338037673354
R_MAC_60_n8	Russia	2100	-0.566812823012334
R_MAC_60_n8	South Africa	2050	-0.0851281537925043
R_MAC_60_n8	South Africa	2100	-0.124370164562942
R_MAC_60_n8	South America_Northern	2050	-0.117481095435632
R_MAC_60_n8	South America_Northern	2100	-0.46643796475696
R_MAC_60_n8	South America_Southern	2050	-0.0746035248333478
R_MAC_60_n8	South America_Southern	2100	-0.16333321842414
R_MAC_60_n8	South Asia	2050	-0.280328310836739
R_MAC_60_n8	South Asia	2100	-0.749461187604479
R_MAC_60_n8	South Korea	2050	-0.0401828274175549
R_MAC_60_n8	South Korea	2100	-0.0219376176429443
R_MAC_60_n8	Southeast Asia	2050	-0.540058372141069
R_MAC_60_n8	Southeast Asia	2100	-0.891596004723001
R_MAC_60_n8	Taiwan	2050	-0.00958023835014905
R_MAC_60_n8	Taiwan	2100	-0.0131548132490945
R_MAC_60_n8	USA	2050	-0.638253452593431
R_MAC_60_n8	USA	2100	-1.11375188483631
