# Supplementary material for: Deep mitigation of CO2 and non-CO2 greenhouse gases toward 1.5 °C and 2 °C futures
Source: Nat Commun. 2021 Oct 29;12:6245. doi: 10.1038/s41467-021-26509-z (PMC8556229; doi:10.1038/s41467-021-26509-z)
Supplement: Supplementary file 2 — Source Data [file 41467_2021_26509_MOESM2_ESM.zip › Map_reproduce/Fig3_reproduce.R]

source("helper.R")
library("RColorBrewer")
library(ggplot2)
library(ggpubr)
library(ggsci)
library(scales)
library(zoo)

# map related packages
library(sf)
library(colorRamps)
library(RColorBrewer)


# ============================================================================
# read in global map setup
# ============================================================================
basin <- read.csv(file = "data/basin_to_country_mapping.csv", header = T, comment.char = "#")
country <- read.csv(file ="data/GCAM_region_names.csv", header = T, comment.char = "#")
map_424_sf <- st_read("data/map_424.shp")

map_31_sf <- map_424_sf %>% 
  filter(basn_ID != 1) %>%  #remove Greenland 1
  group_by(cntr_ID) %>% summarise(cntry_n = first(cntry_n)) 

# ================================================================================
# Maps
# ================================================================================

# absolute total 
df_R_total_gwp_dif <- read.csv("04_R_total_gwp_dif.csv") %>%
  rename(cntry_n = region) %>%
  mutate(value = -dif)

scenario_list <- c("R_CAP_60_n8", "R_MAC_60_n8")


label_list <- c("CO2-driven GHG abatement",
                "Comprehensive GHG abatement")


nonGHG_list <- c("CH4 Energy", "CH4 AgLanduse","N2O Energy", "N2O AgLanduse", "HFCs", "PFCs", "SF6")


# absolute gas

df_R_total_gwp_dif <- df_R_total_gwp_dif %>% filter(scenario %in% scenario_list)
df_R_total_gwp_dif$scenario <- factor(df_R_total_gwp_dif$scenario ,
                                      levels = scenario_list,
                                      labels = label_list)


# ============================================================================
# 6a. absolute reductions by country 
# ============================================================================

# 2050
# ------------------------------------------------------------------------------------------

levels(df_R_total_gwp_dif$scenario) <- c(expression('CO'[2]*'-driven GHG abatement '),
                                         expression('Comprehensive'*' GHG'*' abatement'))

df_R_total_gwp_dif_2050 <- df_R_total_gwp_dif %>%
  filter(Year == 2050) %>%
  mutate(value = ifelse(value < 0, 0.001, value))

breaks_5a = seq(0, 1, 0.2)

plot_R_total_gwp_dif_2050 <- left_join(map_31_sf, df_R_total_gwp_dif_2050) %>% 
  mutate(value = cut(value,unique(breaks_5a), include.lowest = T ))

p_R_total_gwp_dif_2050 <- ggplot(data = plot_R_total_gwp_dif_2050) +
  geom_sf(aes(fill = value), color = "black", size = 0.3) + 
  facet_wrap(.~scenario, labeller = label_parsed) +
  # facet_grid(rows = vars(GHG),  cols= vars(scenario)) +
  scale_fill_brewer(palette = "Purples", direction = 1 ,na.value="grey80") +
  scale_y_continuous(expand = c(0.04, 0.04)) + scale_x_continuous(expand = c(0.02, 0.02)) +
  theme(panel.grid.major = element_line(colour = 'transparent'), 
        panel.border = element_rect(colour = "black", fill=NA, size=1),
        panel.background=element_blank(),
        axis.text = element_blank(), axis.ticks = element_blank(), 
        legend.position = "right",
        legend.key.size = unit(0.4, "cm"),
        legend.key.height=unit(0.4, "line"),
        legend.text = element_text(margin = margin(l = -15, t=0, b=0, r=0), size = 18),
        legend.spacing.x = unit(0.8, 'cm'),
        legend.spacing.y = unit(0.2, 'cm'),
        legend.margin = margin(t=1),
        legend.direction = "horizontal", 
        legend.box = "horizontal",
        legend.title = element_text(color = "black", size = 18),
        strip.text.x = element_text(size=20),
        strip.text.y = element_text(size=14),
        strip.background = element_rect(fill=NA)) + 
  guides(fill=guide_legend(
    title = expression(atop('Non-CO'[2]*' reductions', '(Gt CO'[2]*'eq yr'^'-1'*')' )),
    title.position = "top",
    title.hjust = 0, title.vjust = -0.3, keyheight=1.5, keywidth = 1.5,
    ncol = 1, label.hjust = 0, label.vjust = 0.5, label.position = "right")) 

png(filename = "Fig 3d nonCO2 reductions 2050.png", width =2500, height = 1200, res = 200)
par(cex = 2, mar = c(4, 4, 1, 1))
p_R_total_gwp_dif_2050
dev.off()
