# Supplementary material for: Deep mitigation of CO2 and non-CO2 greenhouse gases toward 1.5 °C and 2 °C futures
Source: Nat Commun. 2021 Oct 29;12:6245. doi: 10.1038/s41467-021-26509-z (PMC8556229; doi:10.1038/s41467-021-26509-z)
Supplement: Supplementary file 2 — Source Data [file 41467_2021_26509_MOESM2_ESM.zip › Map_reproduce/data/basin_to_country_mapping.csv]

# File: basin_to_country_mapping.csv
# Title: Mapping between basins	countries	and GLUs
# Units: NA
# Comments: Basin assigned to the country which has the largest basin area.
# Source: NA
# Column types: iccccic
# ----------
GCAM_basin_ID	Basin_name	GLU_code	GLU_name	ISO	ISO_NUM	Country_name
1	Arctic_Ocean_Islands	GLU001	ArcticIsl	GRL	304	Greenland
2	Northwest_Territories	GLU002	NWTerr	CAN	124	Canada
3	Siberia_North_Coast	GLU003	SiberiaN	RUS	643	Russian Federation
4	Siberia_West_Coast	GLU004	SiberiaW	RUS	643	Russian Federation
5	Kara_Sea_Coast	GLU005	KaraSea	RUS	643	Russian Federation
6	Lena	GLU006	LenaR	RUS	643	Russian Federation
7	Pacific_and_Arctic_Coast	GLU007	PacArctic	USA	840	United States
8	Scandinavia_North_Coast	GLU008	ScndnvN	NOR	578	Norway
9	Russia_Barents_Sea_Coast	GLU009	BarentsSea	RUS	643	Russian Federation
10	Mackenzie	GLU010	Mackenzie	CAN	124	Canada
11	Iceland	GLU011	Iceland	ISL	352	Iceland
12	Sweden	GLU012	Sweden	SWE	752	Sweden
13	Finland	GLU013	Finland	FIN	246	Finland
14	Northern_Dvina	GLU014	DvinaRN	RUS	643	Russian Federation
15	Hudson_Bay_Coast	GLU015	HudsonBay	CAN	124	Canada
16	Scotland	GLU016	Scotland	GBR	826	United Kingdom
17	Neva	GLU017	NevaR	RUS	643	Russian Federation
18	Volga	GLU018	VolgaR	RUS	643	Russian Federation
19	Atlantic_Ocean_Seaboard	GLU019	CanAtl	CAN	124	Canada
20	Baltic_Sea_Coast	GLU020	BalticSea	LVA	428	Latvia
21	Denmark_Germany_Coast	GLU021	DnkGrmCst	DNK	208	Denmark
22	Narva	GLU022	NarvaR	RUS	643	Russian Federation
23	Saskatchewan_Nelson	GLU023	NelsonR	CAN	124	Canada
24	Ireland	GLU024	Ireland	IRL	372	Ireland
25	Daugava	GLU025	DaugavaR	BLR	112	Belarus
26	England_and_Wales	GLU026	EngWales	GBR	826	United Kingdom
27	Fraser	GLU027	FraserR	CAN	124	Canada
28	Ems_Weser	GLU028	EmsWeserR	DEU	276	Germany
29	Oder	GLU029	OderR	POL	616	Poland
30	Wisla	GLU030	WislaR	POL	616	Poland
31	Elbe	GLU031	ElbeR	DEU	276	Germany
32	Rhine	GLU032	RhineR	DEU	276	Germany
33	Poland_Coast	GLU033	PolandCst	POL	616	Poland
34	Churchill	GLU034	ChurchillR	CAN	124	Canada
35	Neman	GLU035	NemanR	LTU	440	Lithuania
36	Scheldt	GLU036	ScheldtR	BEL	56	Belgium
37	Russia_South_East_Coast	GLU037	RusCstSE	RUS	643	Russian Federation
38	Ural	GLU038	UralR	RUS	643	Russian Federation
39	Dnieper	GLU039	DnieperR	UKR	804	Ukraine
40	St_Lawrence	GLU040	StLwrncR	CAN	124	Canada
41	France_West_Coast	GLU041	FranceCstW	FRA	250	France
42	Gobi_Interior	GLU042	Gobi	CHN	156	China
43	Amur	GLU043	AmurR	RUS	643	Russian Federation
44	Loire	GLU044	LoireR	FRA	250	France
45	Caspian_Sea_Coast	GLU045	CaspianNE	KAZ	398	Kazakhstan
46	Seine	GLU046	SeineR	FRA	250	France
47	Black_Sea_North_Coast	GLU047	BlackSeaN	UKR	804	Ukraine
48	Yenisei	GLU048	YeniseiR	RUS	643	Russian Federation
49	Dniester	GLU049	DniesterR	UKR	804	Ukraine
50	Italy_East_Coast	GLU050	ItalyCstE	ITA	380	Italy
51	Japan	GLU051	Japan	JPN	392	Japan
52	Caspian_Sea_East_Coast	GLU052	CaspianE	TKM	795	Turkmenistan
53	Don	GLU053	DonR	RUS	643	Russian Federation
54	Danube	GLU054	DanubeR	ROU	642	Romania
55	Adriatic_Sea_Greece_Black_Sea_Coast	GLU055	AdrBlkSea	GRC	300	Greece
56	Ob	GLU056	ObR	RUS	643	Russian Federation
57	Po	GLU057	PoR	ITA	380	Italy
58	Amu_Darya	GLU058	AmuDaryaR	UZB	860	Uzbekistan
59	Italy_West_Coast	GLU059	ItalyCstW	ITA	380	Italy
60	Spain_Portugal_Atlantic_Coast	GLU060	IberiaCst	ESP	724	Spain
61	France_South_Coast	GLU061	FranceCstS	FRA	250	France
62	Rhone	GLU062	RhoneR	FRA	250	France
63	Mediterranean_Sea_Islands	GLU063	MeditIsl	ITA	380	Italy
64	Gironde	GLU064	Gironde	FRA	250	France
65	North_and_South_Korea	GLU065	Korea	KOR	410	Korea, Republic of
66	Bo_Hai_Korean_Bay_North_Coast	GLU066	BoHai	CHN	156	China
67	Spain_South_and_East_Coast	GLU067	SpainCstSE	ESP	724	Spain
68	Lake_Balkash	GLU068	LBalkash	KAZ	398	Kazakhstan
69	Tiber	GLU069	TiberR	ITA	380	Italy
70	Black_Sea_South_Coast	GLU070	BlackSeaS	TUR	792	Turkey
71	Tagus	GLU071	TagusR	ESP	724	Spain
72	Caspian_Sea_South_West_Coast	GLU072	CaspianSW	IRN	364	Iran, Islamic Republic of
73	Ebro	GLU073	EbroR	ESP	724	Spain
74	Douro	GLU074	DouroR	ESP	724	Spain
75	Mediterranean_Sea_East_Coast	GLU075	MeditE	TUR	792	Turkey
76	Syr_Darya	GLU076	SyrDaryaR	KAZ	398	Kazakhstan
77	Ziya_He_Interior	GLU077	ZiyaHe	CHN	156	China
78	China_Coast	GLU078	ChinaCst	CHN	156	China
79	Huang_He	GLU079	HuangHeR	CHN	156	China
80	Mediterranean_South_Coast	GLU080	MeditS	LBY	434	Libyan Arab Jamahiriya
81	Guadiana	GLU081	GuadianaR	ESP	724	Spain
82	Central_Iran	GLU082	Iran	IRN	364	Iran, Islamic Republic of
83	Guadalquivir	GLU083	GuadalqR	ESP	724	Spain
84	Tigris_Euphrates	GLU084	TigrEuphR	IRQ	368	Iraq
85	Tarim_Interior	GLU085	Tarim	CHN	156	China
86	Africa_North_West_Coast	GLU086	AfrCstNW	MAR	504	Morocco
87	Nile	GLU087	NileR	SDN	736	Sudan
88	Persian_Gulf_Coast	GLU088	PersianGulf	IRN	364	Iran, Islamic Republic of
89	Indus	GLU089	IndusR	PAK	586	Pakistan
90	Farahrud	GLU090	FarahrudR	AFG	4	Afghanistan
91	Baja_California	GLU091	MexBaja	MEX	484	Mexico
92	Plateau_of_Tibet_Interior	GLU092	Tibet	CHN	156	China
93	Red_Sea_East_Coast	GLU093	RedSeaE	SAU	682	Saudi Arabia
94	Arabian_Peninsula	GLU094	ArabianP	SAU	682	Saudi Arabia
95	Dead_Sea	GLU095	DeadSea	JOR	400	Jordan
96	Mexico_Northwest_Coast	GLU096	MexCstNW	MEX	484	Mexico
97	Helmand	GLU097	Helmand	AFG	4	Afghanistan
98	Sinai_Peninsula	GLU098	SinaiP	EGY	818	Egypt
99	Eastern_Jordan_Syria	GLU099	EJrdnSyr	SAU	682	Saudi Arabia
100	Africa_Red_Sea_Gulf_of_Aden_Coast	GLU100	AfrCstNE	SOM	706	Somalia
101	Caribbean	GLU101	Caribbean	CUB	192	Cuba
102	HamuniMashkel	GLU102	HamuMashR	PAK	586	Pakistan
103	Taiwan	GLU103	Taiwan	TWN	158	Taiwan
104	Arabian_Sea_Coast	GLU104	ArabianSea	PAK	586	Pakistan
105	North_Gulf	GLU105	MexGulf	MEX	484	Mexico
106	Yangtze	GLU106	Yangtze	CHN	156	China
107	Sabarmati	GLU107	SabarmatiR	IND	356	India
108	Xun_Jiang	GLU108	XunJiang	CHN	156	China
109	Hong_(Red_River)	GLU109	Hong	VNM	704	Viet Nam
110	Ganges_Bramaputra	GLU110	GangesR	IND	356	India
111	Yucatan_Peninsula	GLU111	YucatanP	MEX	484	Mexico
112	South_China_Sea_Coast	GLU112	SChinaSea	CHN	156	China
113	Mahi	GLU113	MahiR	IND	356	India
114	Mexico_Interior	GLU114	MexInt	MEX	484	Mexico
115	Pacific_Central_Coast	GLU115	MexCstW	MEX	484	Mexico
116	Bay_of_Bengal_North_East_Coast	GLU116	BengalBay	MMR	104	Myanmar
117	Tapti	GLU117	TaptiR	IND	356	India
118	Yasai	GLU118	BengalW	IND	356	India
119	Philippines	GLU119	Phlppns	PHL	608	Philippines
120	Brahmani	GLU120	BrahmaniR	IND	356	India
121	North_Marina_Islands_and_Guam	GLU121	Guam	GUM	316	Guam
122	Mahanadi	GLU122	MahanadiR	IND	356	India
123	Godavari	GLU123	GodavariR	IND	356	India
124	Hainan	GLU124	Hainan	CHN	156	China
125	Mekong	GLU125	Mekong	LAO	418	Lao Peoples Democratic Republic
126	Viet_Nam_Coast	GLU126	VietnamCst	VNM	704	Viet Nam
127	Salween	GLU127	Salween	CHN	156	China
128	India_North_East_Coast	GLU128	IndCstNE	IND	356	India
129	India_West_Coast	GLU129	IndCstW	IND	356	India
130	Papaloapan	GLU130	Papaloapan	MEX	484	Mexico
131	Rio_Lerma	GLU131	RioLerma	MEX	484	Mexico
132	Rio_Verde	GLU132	RioVerde	MEX	484	Mexico
133	Grijalva_Usumacinta	GLU133	GrijUsuR	MEX	484	Mexico
134	Rio_Balsas	GLU134	RioBalsas	MEX	484	Mexico
135	Southern_Central_America	GLU135	CntAmer	NIC	558	Nicaragua
136	Isthmus_of_Tehuantepec	GLU136	Tehuantpc	MEX	484	Mexico
137	Irrawaddy	GLU137	IrrawaddyR	MMR	104	Myanmar
138	Sittaung	GLU138	SittaungR	MMR	104	Myanmar
139	Peninsula_Malaysia	GLU139	MalaysiaP	MYS	458	Malaysia
140	Krishna	GLU140	KrishnaR	IND	356	India
141	Andaman_Nicobar_Islands	GLU141	AdnNicIsl	IND	356	India
142	Africa_West_Coast	GLU142	AfrCstW	CIV	384	Cote dIvoire
143	Caribbean_Coast	GLU143	SAmerCstN	VEN	862	Venezuela
144	Africa_North_Interior	GLU144	AfrIntN	DZA	12	Algeria
145	India_East_Coast	GLU145	IndCstE	IND	356	India
146	Chao_Phraya	GLU146	ChaoPhrR	THA	764	Thailand
147	Pennar	GLU147	PennarR	IND	356	India
148	Gulf_of_Thailand_Coast	GLU148	ThaiGulf	THA	764	Thailand
149	Niger	GLU149	NigerR	MLI	466	Mali
150	Micronesia	GLU150	Micronesia	FSM	583	Micronesia, Federated States of
151	Lake_Chad	GLU151	LChad	TCD	148	Chad
152	Senegal	GLU152	SenegalR	MRT	478	Mauritania
153	Cauvery	GLU153	CauveryR	IND	356	India
154	Sri_Lanka	GLU154	SriLanka	LKA	144	Sri Lanka
155	India_South_Coast	GLU155	IndCstS	IND	356	India
156	Orinoco	GLU156	OrinocoR	BRA	76	Brazil
157	Colombia_Ecuador_Pacific_Coast	GLU157	ColEcuaCst	ECU	218	Ecuador
158	Palau_and_East_Indonesia	GLU158	IdnE	IDN	360	Indonesia
159	North_Borneo_Coast	GLU159	BorneoCstN	MYS	458	Malaysia
160	Volta	GLU160	VoltaR	BFA	854	Burkina Faso
161	Northeast_South_America_South_Atlantic_Coast	GLU161	SAmerCstNE	GUY	328	Guyana
162	Gulf_of_Guinea	GLU162	GuineaGulf	GAB	266	Gabon
163	Sumatra	GLU163	Sumatra	IDN	360	Indonesia
164	Sulawesi	GLU164	Sulawesi	IDN	360	Indonesia
165	Kalimantan	GLU165	Kalimantan	IDN	360	Indonesia
166	Magdalena	GLU166	MagdalenaR	COL	170	Colombia
167	Irian_Jaya_Coast	GLU167	IrianJaya	IDN	360	Indonesia
168	Amazon	GLU168	AmazonR	BRA	76	Brazil
169	South_Chile_Pacific_Coast	GLU169	ChileCstS	CHL	152	Chile
170	Shebelli_Juba	GLU170	ShebJubR	ETH	231	Ethiopia
171	Africa_East_Central_Coast	GLU171	AfrCstE	TZA	834	Tanzania
172	North_Brazil_South_Atlantic_Coast	GLU172	BrzCstN	BRA	76	Brazil
173	Papua_New_Guinea_Coast	GLU173	PapuaCst	PNG	598	Papua New Guinea
174	Tocantins	GLU174	TocantinsR	BRA	76	Brazil
175	Java_Timor	GLU175	JavaTimor	IDN	360	Indonesia
176	Solomon_Islands	GLU176	SolomonIsl	SLB	90	Solomon Islands
177	Madagascar	GLU177	Madagascar	MDG	450	Madagascar
178	Sepik	GLU178	SepikR	PNG	598	Papua New Guinea
179	Rift_Valley	GLU179	RiftValley	ETH	231	Ethiopia
180	Peru_Pacific_Coast	GLU180	PeruCst	PER	604	Peru
181	Fly	GLU181	FlyR	PNG	598	Papua New Guinea
182	Angola_Coast	GLU182	AngolaCst	AGO	24	Angola
183	Congo	GLU183	CongoR	COD	180	Congo, The Democratic Republic of the
184	Australia_North_Coast	GLU184	AusCstN	AUS	36	Australia
185	South_Pacific_Islands	GLU185	NewCaledn	NCL	540	New Caledonia
186	East_Brazil_South_Atlantic_Coast	GLU186	BrzCstE	BRA	76	Brazil
187	Parnaiba	GLU187	ParnaibaR	BRA	76	Brazil
188	Zambezi	GLU188	ZambeziR	ZMB	894	Zambia
189	Australia_East_Coast	GLU189	AusCstE	AUS	36	Australia
190	Africa_Indian_Ocean_Coast	GLU190	AfrCstSE	MOZ	508	Mozambique
191	Australia_West_Coast	GLU191	AusCstW	AUS	36	Australia
192	Sao_Francisco	GLU192	SaoFrancR	BRA	76	Brazil
193	Australia_Interior	GLU193	AusInt	AUS	36	Australia
194	Orange	GLU194	OrangeR	ZAF	710	South Africa
195	Uruguay_Brazil_South_Atlantic_Coast	GLU195	BrzCstS	BRA	76	Brazil
196	Namibia_Coast	GLU196	AfrCstSW	NAM	516	Namibia
197	Africa_South_Interior	GLU197	AfrIntS	BWA	72	Botswana
198	South_Africa_South_Coast	GLU198	AfrCstS	ZAF	710	South Africa
199	Limpopo	GLU199	LimpopoR	ZAF	710	South Africa
200	La_Puna_Region	GLU200	LaPuna	BOL	68	Bolivia
201	New_Zealand	GLU201	NewZealand	NZL	554	New Zealand
202	Australia_South_Coast	GLU202	AusCstS	AUS	36	Australia
203	Mar_Chiquita	GLU203	MarChiq	ARG	32	Argentina
204	South_Africa_West_Coast	GLU204	AfrCstSSW	ZAF	710	South Africa
205	Salinas_Grandes	GLU205	Salinas	ARG	32	Argentina
206	La_Plata	GLU206	RioLaPlata	BRA	76	Brazil
207	North_Chile_Pacific_Coast	GLU207	ChileCstN	CHL	152	Chile
208	Murray_Darling	GLU208	MurrayDrlg	AUS	36	Australia
209	Pampas_Region	GLU209	Pampas	ARG	32	Argentina
210	North_Argentina_South_Atlantic_Coast	GLU210	ArgCstN	ARG	32	Argentina
211	Tasmania	GLU211	Tasmania	AUS	36	Australia
212	South_America_Colorado	GLU212	ArgColoR	ARG	32	Argentina
213	Negro	GLU213	NegroR	ARG	32	Argentina
214	Central_Patagonia_Highlands	GLU214	Patagonia	ARG	32	Argentina
215	South_Argentina_South_Atlantic_Coast	GLU215	ArgCstS	ARG	32	Argentina
216	Antarctica	GLU216	Antarctica	ATF	260	French Southern Territories
217	California_River_Basin	GLU217	California	USA	840	United States
218	Upper_Mississippi_Basin	GLU218	MissppRN	USA	840	United States
219	Lower_Mississippi_River_Basin	GLU219	MissppRS	USA	840	United States
220	Upper_Colorado_River_Basin	GLU220	UsaColoRN	USA	840	United States
221	Lower_Colorado_River_Basin	GLU221	UsaColoRS	USA	840	United States
222	Great_Basin	GLU222	GreatBasin	USA	840	United States
223	Missouri_River_Basin	GLU223	MissouriR	USA	840	United States
224	Arkansas_White_Red_Basin	GLU224	ArkWhtRedR	USA	840	United States
225	Texas_Gulf_Coast_Basin	GLU225	TexasCst	USA	840	United States
226	South_Atlantic_Gulf_Basin	GLU226	UsaCstSE	USA	840	United States
227	Great_Lakes_Basin	GLU227	GreatLakes	CAN	124	Canada
228	Ohio_River_Basin	GLU228	OhioR	USA	840	United States
229	Pacific_Northwest_Basin	GLU229	UsaPacNW	USA	840	United States
230	Tennessee_River_Basin	GLU230	TennR	USA	840	United States
231	Rio_Grande_River_Basin	GLU231	RioGrande	USA	840	United States
232	New_England_Basin	GLU232	UsaCstNE	USA	840	United States
233	Mid_Atlantic_Basin	GLU233	UsaCstE	USA	840	United States
234	Hawaii	GLU234	Hawaii	USA	840	United States
235	Narmada	GLU235	NarmadaR	IND	356	India
