# Supplementary material for: Deep mitigation of CO2 and non-CO2 greenhouse gases toward 1.5 °C and 2 °C futures
Source: Nat Commun. 2021 Oct 29;12:6245. doi: 10.1038/s41467-021-26509-z (PMC8556229; doi:10.1038/s41467-021-26509-z)
Supplement: Supplementary file 2 — Source Data [file 41467_2021_26509_MOESM2_ESM.zip › Map_reproduce/data/GCAM_region_names.csv]

# File: GCAM_region_names.csv
# Title: GCAM 32-region names
# Units: NA
# Description: Maps GCAM region IDs to region names
# Column types: ic
# ----------
GCAM_region_ID	region
1	USA
2	Africa_Eastern
3	Africa_Northern
4	Africa_Southern
5	Africa_Western
6	Australia_NZ
7	Brazil
8	Canada
9	Central America and Caribbean
10	Central Asia
11	China
12	EU-12
13	EU-15
14	Europe_Eastern
15	Europe_Non_EU
16	European Free Trade Association
17	India
18	Indonesia
19	Japan
20	Mexico
21	Middle East
22	Pakistan
23	Russia
24	South Africa
25	South America_Northern
26	South America_Southern
27	South Asia
28	South Korea
29	Southeast Asia
30	Taiwan
31	Argentina
32	Colombia
